# Supplementary material for: A loss-of-function mutation in human Oxidation Resistance 1 disrupts the spatial–temporal regulation of histone arginine methylation in neurodevelopment
Source: Genome Biol. 2023 Sep 29;24:216. doi: 10.1186/s13059-023-03037-1 (PMC10540402; doi:10.1186/s13059-023-03037-1)
Supplement: Supplementary file 2 — Additional file 2. Supplementary Video 1, The cardiomyocyte differentiation of control (Video S1a) and OXR1ΔEx18 (Video S1b) iPSCs. [file 13059_2023_3037_MOESM2_ESM.zip]

Archive with 2 entries (2 files):
- Supplementrary Video 1a CTRL.mov
- Supplementrary Video 1b OXR1.mov
