# Supplementary material for: A loss-of-function mutation in human Oxidation Resistance 1 disrupts the spatial–temporal regulation of histone arginine methylation in neurodevelopment
Source: Genome Biol. 2023 Sep 29;24:216. doi: 10.1186/s13059-023-03037-1 (PMC10540402; doi:10.1186/s13059-023-03037-1)
Supplement: Supplementary file 4 — Additional file 4. Uncropped gel and microscopy images. [file 13059_2023_3037_MOESM4_ESM.zip]

Archive with 454 entries (420 files):
- Gel_Microscopy_images_GenomeBiology/
- __MACOSX/._Gel_Microscopy_images_GenomeBiology
- Gel_Microscopy_images_GenomeBiology/.DS_Store
- __MACOSX/Gel_Microscopy_images_GenomeBiology/._.DS_Store
- Gel_Microscopy_images_GenomeBiology/gel_images.pdf
- __MACOSX/Gel_Microscopy_images_GenomeBiology/._gel_images.pdf
- Gel_Microscopy_images_GenomeBiology/microscopy_images/
- __MACOSX/Gel_Microscopy_images_GenomeBiology/._microscopy_images
- Gel_Microscopy_images_GenomeBiology/microscopy_images/.DS_Store
- __MACOSX/Gel_Microscopy_images_GenomeBiology/microscopy_images/._.DS_Store
- Gel_Microscopy_images_GenomeBiology/microscopy_images/Figure 7/
- __MACOSX/Gel_Microscopy_images_GenomeBiology/microscopy_images/._Figure 7
- Gel_Microscopy_images_GenomeBiology/microscopy_images/Figure S5/
- __MACOSX/Gel_Microscopy_images_GenomeBiology/microscopy_images/._Figure S5
- Gel_Microscopy_images_GenomeBiology/microscopy_images/Figure S3/
- __MACOSX/Gel_Microscopy_images_GenomeBiology/microscopy_images/._Figure S3
- Gel_Microscopy_images_GenomeBiology/microscopy_images/Figure 6/
- __MACOSX/Gel_Microscopy_images_GenomeBiology/microscopy_images/._Figure 6
- Gel_Microscopy_images_GenomeBiology/microscopy_images/Figure 4/
- __MACOSX/Gel_Microscopy_images_GenomeBiology/microscopy_images/._Figure 4
- Gel_Microscopy_images_GenomeBiology/microscopy_images/Figure 3/
- __MACOSX/Gel_Microscopy_images_GenomeBiology/microscopy_images/._Figure 3
- Gel_Microscopy_images_GenomeBiology/microscopy_images/Figure S6/
- __MACOSX/Gel_Microscopy_images_GenomeBiology/microscopy_images/._Figure S6
- Gel_Microscopy_images_GenomeBiology/microscopy_images/Figure S7/
- __MACOSX/Gel_Microscopy_images_GenomeBiology/microscopy_images/._Figure S7
- Gel_Microscopy_images_GenomeBiology/microscopy_images/Figure 5/
- __MACOSX/Gel_Microscopy_images_GenomeBiology/microscopy_images/._Figure 5
- Gel_Microscopy_images_GenomeBiology/microscopy_images/Figure 7/.DS_Store
- __MACOSX/Gel_Microscopy_images_GenomeBiology/microscopy_images/Figure 7/._.DS_Store
- Gel_Microscopy_images_GenomeBiology/microscopy_images/Figure 7/7d/
- __MACOSX/Gel_Microscopy_images_GenomeBiology/microscopy_images/Figure 7/._7d
- Gel_Microscopy_images_GenomeBiology/microscopy_images/Figure 7/7c/
- __MACOSX/Gel_Microscopy_images_GenomeBiology/microscopy_images/Figure 7/._7c
- Gel_Microscopy_images_GenomeBiology/microscopy_images/Figure 7/7b/
- __MACOSX/Gel_Microscopy_images_GenomeBiology/microscopy_images/Figure 7/._7b
- Gel_Microscopy_images_GenomeBiology/microscopy_images/Figure 7/7e/
- __MACOSX/Gel_Microscopy_images_GenomeBiology/microscopy_images/Figure 7/._7e
- Gel_Microscopy_images_GenomeBiology/microscopy_images/Figure 7/Fig7a.pptx
- __MACOSX/Gel_Microscopy_images_GenomeBiology/microscopy_images/Figure 7/._Fig7a.pptx
- Gel_Microscopy_images_GenomeBiology/microscopy_images/Figure S5/s5a/
- __MACOSX/Gel_Microscopy_images_GenomeBiology/microscopy_images/Figure S5/._s5a
- Gel_Microscopy_images_GenomeBiology/microscopy_images/Figure S5/.DS_Store
- __MACOSX/Gel_Microscopy_images_GenomeBiology/microscopy_images/Figure S5/._.DS_Store
- Gel_Microscopy_images_GenomeBiology/microscopy_images/Figure S5/s5d/
- __MACOSX/Gel_Microscopy_images_GenomeBiology/microscopy_images/Figure S5/._s5d
- Gel_Microscopy_images_GenomeBiology/microscopy_images/Figure S3/.DS_Store
- __MACOSX/Gel_Microscopy_images_GenomeBiology/microscopy_images/Figure S3/._.DS_Store
- Gel_Microscopy_images_GenomeBiology/microscopy_images/Figure S3/S3_k_Apoptosis_ctrl.tif
- __MACOSX/Gel_Microscopy_images_GenomeBiology/microscopy_images/Figure S3/._S3_k_Apoptosis_ctrl.tif
- Gel_Microscopy_images_GenomeBiology/microscopy_images/Figure S3/S3_d_Oct4_Oxr.tif
- __MACOSX/Gel_Microscopy_images_GenomeBiology/microscopy_images/Figure S3/._S3_d_Oct4_Oxr.tif
- Gel_Microscopy_images_GenomeBiology/microscopy_images/Figure S3/S3_j_Map2_Oxr.tif
- __MACOSX/Gel_Microscopy_images_GenomeBiology/microscopy_images/Figure S3/._S3_j_Map2_Oxr.tif
- Gel_Microscopy_images_GenomeBiology/microscopy_images/Figure S3/S3_d_Sox2_ctrl.tif
- __MACOSX/Gel_Microscopy_images_GenomeBiology/microscopy_images/Figure S3/._S3_d_Sox2_ctrl.tif
- Gel_Microscopy_images_GenomeBiology/microscopy_images/Figure S3/S3_d_SSEA4_Oxr1.tif
- __MACOSX/Gel_Microscopy_images_GenomeBiology/microscopy_images/Figure S3/._S3_d_SSEA4_Oxr1.tif
- Gel_Microscopy_images_GenomeBiology/microscopy_images/Figure S3/S3_d_Oct4_ctrl.tif
- __MACOSX/Gel_Microscopy_images_GenomeBiology/microscopy_images/Figure S3/._S3_d_Oct4_ctrl.tif
- Gel_Microscopy_images_GenomeBiology/microscopy_images/Figure S3/S3_f_Sox17_Oxr1.tif
- __MACOSX/Gel_Microscopy_images_GenomeBiology/microscopy_images/Figure S3/._S3_f_Sox17_Oxr1.tif
- Gel_Microscopy_images_GenomeBiology/microscopy_images/Figure S3/S3_h_EB_ctrl.jpg
- __MACOSX/Gel_Microscopy_images_GenomeBiology/microscopy_images/Figure S3/._S3_h_EB_ctrl.jpg
- Gel_Microscopy_images_GenomeBiology/microscopy_images/Figure S3/S3_d_NANOG_Oxr.tif
- __MACOSX/Gel_Microscopy_images_GenomeBiology/microscopy_images/Figure S3/._S3_d_NANOG_Oxr.tif
- Gel_Microscopy_images_GenomeBiology/microscopy_images/Figure S3/S3_d_Sox2_Oxr.tif
- __MACOSX/Gel_Microscopy_images_GenomeBiology/microscopy_images/Figure S3/._S3_d_Sox2_Oxr.tif
- Gel_Microscopy_images_GenomeBiology/microscopy_images/Figure S3/S3_f_Bra_Oxr.tif
- __MACOSX/Gel_Microscopy_images_GenomeBiology/microscopy_images/Figure S3/._S3_f_Bra_Oxr.tif
- Gel_Microscopy_images_GenomeBiology/microscopy_images/Figure S3/S3_d_SSEA4_ctrl.tif
- __MACOSX/Gel_Microscopy_images_GenomeBiology/microscopy_images/Figure S3/._S3_d_SSEA4_ctrl.tif
- Gel_Microscopy_images_GenomeBiology/microscopy_images/Figure S3/S3_f_Sox17_ctrl.tif
- __MACOSX/Gel_Microscopy_images_GenomeBiology/microscopy_images/Figure S3/._S3_f_Sox17_ctrl.tif
- Gel_Microscopy_images_GenomeBiology/microscopy_images/Figure S3/S3_j_Tuj1_ctrl.tif
- __MACOSX/Gel_Microscopy_images_GenomeBiology/microscopy_images/Figure S3/._S3_j_Tuj1_ctrl.tif
- Gel_Microscopy_images_GenomeBiology/microscopy_images/Figure S3/S3_j_Map2_ctrl.tif
- __MACOSX/Gel_Microscopy_images_GenomeBiology/microscopy_images/Figure S3/._S3_j_Map2_ctrl.tif
- Gel_Microscopy_images_GenomeBiology/microscopy_images/Figure S3/S3_h_EB_Oxr1.jpg
- __MACOSX/Gel_Microscopy_images_GenomeBiology/microscopy_images/Figure S3/._S3_h_EB_Oxr1.jpg
- Gel_Microscopy_images_GenomeBiology/microscopy_images/Figure S3/S3_d_NANOG_ctrl.tif
- __MACOSX/Gel_Microscopy_images_GenomeBiology/microscopy_images/Figure S3/._S3_d_NANOG_ctrl.tif
- Gel_Microscopy_images_GenomeBiology/microscopy_images/Figure S3/S3_f_Bra_ctrl.tif
- __MACOSX/Gel_Microscopy_images_GenomeBiology/microscopy_images/Figure S3/._S3_f_Bra_ctrl.tif
- Gel_Microscopy_images_GenomeBiology/microscopy_images/Figure S3/S3_j_Tuj1_Oxr.tif
- __MACOSX/Gel_Microscopy_images_GenomeBiology/microscopy_images/Figure S3/._S3_j_Tuj1_Oxr.tif
- Gel_Microscopy_images_GenomeBiology/microscopy_images/Figure S3/S3_k_Apoptosis_Oxr.tif
- __MACOSX/Gel_Microscopy_images_GenomeBiology/microscopy_images/Figure S3/._S3_k_Apoptosis_Oxr.tif
- Gel_Microscopy_images_GenomeBiology/microscopy_images/Figure 6/.DS_Store
- __MACOSX/Gel_Microscopy_images_GenomeBiology/microscopy_images/Figure 6/._.DS_Store
- Gel_Microscopy_images_GenomeBiology/microscopy_images/Figure 6/6b/
- __MACOSX/Gel_Microscopy_images_GenomeBiology/microscopy_images/Figure 6/._6b
- Gel_Microscopy_images_GenomeBiology/microscopy_images/Figure 6/6e/
- __MACOSX/Gel_Microscopy_images_GenomeBiology/microscopy_images/Figure 6/._6e
- Gel_Microscopy_images_GenomeBiology/microscopy_images/Figure 6/6d/
- __MACOSX/Gel_Microscopy_images_GenomeBiology/microscopy_images/Figure 6/._6d
- Gel_Microscopy_images_GenomeBiology/microscopy_images/Figure 6/6c/
- __MACOSX/Gel_Microscopy_images_GenomeBiology/microscopy_images/Figure 6/._6c
- Gel_Microscopy_images_GenomeBiology/microscopy_images/Figure 6/Fig6a.pptx
- __MACOSX/Gel_Microscopy_images_GenomeBiology/microscopy_images/Figure 6/._Fig6a.pptx
- Gel_Microscopy_images_GenomeBiology/microscopy_images/Figure 4/.DS_Store
- __MACOSX/Gel_Microscopy_images_GenomeBiology/microscopy_images/Figure 4/._.DS_Store
- Gel_Microscopy_images_GenomeBiology/microscopy_images/Figure 4/4a/
- __MACOSX/Gel_Microscopy_images_GenomeBiology/microscopy_images/Figure 4/._4a
- Gel_Microscopy_images_GenomeBiology/microscopy_images/Figure 3/fig3_a_Tuj1_Oxr1.tif
- __MACOSX/Gel_Microscopy_images_GenomeBiology/microscopy_images/Figure 3/._fig3_a_Tuj1_Oxr1.tif
- Gel_Microscopy_images_GenomeBiology/microscopy_images/Figure 3/fig3_a_Tuj1_ctrl.tif
- __MACOSX/Gel_Microscopy_images_GenomeBiology/microscopy_images/Figure 3/._fig3_a_Tuj1_ctrl.tif
- Gel_Microscopy_images_GenomeBiology/microscopy_images/Figure S6/s6a/
- __MACOSX/Gel_Microscopy_images_GenomeBiology/microscopy_images/Figure S6/._s6a
- Gel_Microscopy_images_GenomeBiology/microscopy_images/Figure S6/.DS_Store
- __MACOSX/Gel_Microscopy_images_GenomeBiology/microscopy_images/Figure S6/._.DS_Store
- Gel_Microscopy_images_GenomeBiology/microscopy_images/Figure S7/.DS_Store
- __MACOSX/Gel_Microscopy_images_GenomeBiology/microscopy_images/Figure S7/._.DS_Store
- Gel_Microscopy_images_GenomeBiology/microscopy_images/Figure S7/S7e/
- __MACOSX/Gel_Microscopy_images_GenomeBiology/microscopy_images/Figure S7/._S7e
- Gel_Microscopy_images_GenomeBiology/microscopy_images/Figure S7/S7d/
- __MACOSX/Gel_Microscopy_images_GenomeBiology/microscopy_images/Figure S7/._S7d
- Gel_Microscopy_images_GenomeBiology/microscopy_images/Figure S7/S7f/
- __MACOSX/Gel_Microscopy_images_GenomeBiology/microscopy_images/Figure S7/._S7f
- Gel_Microscopy_images_GenomeBiology/microscopy_images/Figure 5/5g/
- __MACOSX/Gel_Microscopy_images_GenomeBiology/microscopy_images/Figure 5/._5g
- Gel_Microscopy_images_GenomeBiology/microscopy_images/Figure 5/5h/
- __MACOSX/Gel_Microscopy_images_GenomeBiology/microscopy_images/Figure 5/._5h
- Gel_Microscopy_images_GenomeBiology/microscopy_images/Figure 5/.DS_Store
- __MACOSX/Gel_Microscopy_images_GenomeBiology/microscopy_images/Figure 5/._.DS_Store
- Gel_Microscopy_images_GenomeBiology/microscopy_images/Figure 5/Fig5e.pptx
- __MACOSX/Gel_Microscopy_images_GenomeBiology/microscopy_images/Figure 5/._Fig5e.pptx
- Gel_Microscopy_images_GenomeBiology/microscopy_images/Figure 5/5c/
- __MACOSX/Gel_Microscopy_images_GenomeBiology/microscopy_images/Figure 5/._5c
- Gel_Microscopy_images_GenomeBiology/microscopy_images/Figure 5/5b/
- __MACOSX/Gel_Microscopy_images_GenomeBiology/microscopy_images/Figure 5/._5b
- Gel_Microscopy_images_GenomeBiology/microscopy_images/Figure 5/Fig5a.pptx
- __MACOSX/Gel_Microscopy_images_GenomeBiology/microscopy_images/Figure 5/._Fig5a.pptx
- Gel_Microscopy_images_GenomeBiology/microscopy_images/Figure 5/Fig5f.pptx
- __MACOSX/Gel_Microscopy_images_GenomeBiology/microscopy_images/Figure 5/._Fig5f.pptx
- Gel_Microscopy_images_GenomeBiology/microscopy_images/Figure 7/7d/fig7d_en2_day20_oxr1_c1-1.jpg
- __MACOSX/Gel_Microscopy_images_GenomeBiology/microscopy_images/Figure 7/7d/._fig7d_en2_day20_oxr1_c1-1.jpg
- Gel_Microscopy_images_GenomeBiology/microscopy_images/Figure 7/7d/fig7d_en2_day20_oxr1_c1-2.jpg
- __MACOSX/Gel_Microscopy_images_GenomeBiology/microscopy_images/Figure 7/7d/._fig7d_en2_day20_oxr1_c1-2.jpg
- Gel_Microscopy_images_GenomeBiology/microscopy_images/Figure 7/7d/fig7d_en2_day20_ctrl_c1-2.jpg
- __MACOSX/Gel_Microscopy_images_GenomeBiology/microscopy_images/Figure 7/7d/._fig7d_en2_day20_ctrl_c1-2.jpg
- Gel_Microscopy_images_GenomeBiology/microscopy_images/Figure 7/7d/fig7d_en2_day20_ctrl_c1-1.jpg
- __MACOSX/Gel_Microscopy_images_GenomeBiology/microscopy_images/Figure 7/7d/._fig7d_en2_day20_ctrl_c1-1.jpg
- Gel_Microscopy_images_GenomeBiology/microscopy_images/Figure 7/7d/fig7d_en2_day20_oxr1_c2-1.jpg
- __MACOSX/Gel_Microscopy_images_GenomeBiology/microscopy_images/Figure 7/7d/._fig7d_en2_day20_oxr1_c2-1.jpg
- Gel_Microscopy_images_GenomeBiology/microscopy_images/Figure 7/7d/fig7d_en2_day20_oxr1_c2-2.jpg
- __MACOSX/Gel_Microscopy_images_GenomeBiology/microscopy_images/Figure 7/7d/._fig7d_en2_day20_oxr1_c2-2.jpg
- Gel_Microscopy_images_GenomeBiology/microscopy_images/Figure 7/7d/fig7d_en2_day20_ctrl_c2-2.jpg
- __MACOSX/Gel_Microscopy_images_GenomeBiology/microscopy_images/Figure 7/7d/._fig7d_en2_day20_ctrl_c2-2.jpg
- Gel_Microscopy_images_GenomeBiology/microscopy_images/Figure 7/7d/fig7d_en2_day20_ctrl_c2-1.jpg
- __MACOSX/Gel_Microscopy_images_GenomeBiology/microscopy_images/Figure 7/7d/._fig7d_en2_day20_ctrl_c2-1.jpg
- Gel_Microscopy_images_GenomeBiology/microscopy_images/Figure 7/7c/fig7c_Ki67_day20_ctrl_c2.jpg
- __MACOSX/Gel_Microscopy_images_GenomeBiology/microscopy_images/Figure 7/7c/._fig7c_Ki67_day20_ctrl_c2.jpg
- Gel_Microscopy_images_GenomeBiology/microscopy_images/Figure 7/7c/fig7c_Ki67_day20_ctrl_c1.jpg
- __MACOSX/Gel_Microscopy_images_GenomeBiology/microscopy_images/Figure 7/7c/._fig7c_Ki67_day20_ctrl_c1.jpg
- Gel_Microscopy_images_GenomeBiology/microscopy_images/Figure 7/7c/fig7c_Ki67_day20_oxr1_c1.jpg
- __MACOSX/Gel_Microscopy_images_GenomeBiology/microscopy_images/Figure 7/7c/._fig7c_Ki67_day20_oxr1_c1.jpg
- Gel_Microscopy_images_GenomeBiology/microscopy_images/Figure 7/7c/fig7c_Ki67_day20_oxr1_c2.jpg
- __MACOSX/Gel_Microscopy_images_GenomeBiology/microscopy_images/Figure 7/7c/._fig7c_Ki67_day20_oxr1_c2.jpg
- Gel_Microscopy_images_GenomeBiology/microscopy_images/Figure 7/7b/fig7b_FOXA2_TH_day50_oxr1_c1.jpg
- __MACOSX/Gel_Microscopy_images_GenomeBiology/microscopy_images/Figure 7/7b/._fig7b_FOXA2_TH_day50_oxr1_c1.jpg
- Gel_Microscopy_images_GenomeBiology/microscopy_images/Figure 7/7b/fig7b_FOXA2_TH_day20_oxr1_c1.jpg
- __MACOSX/Gel_Microscopy_images_GenomeBiology/microscopy_images/Figure 7/7b/._fig7b_FOXA2_TH_day20_oxr1_c1.jpg
- Gel_Microscopy_images_GenomeBiology/microscopy_images/Figure 7/7b/fig7b_FOXA2_TH_day50_oxr1_c2.jpg
- __MACOSX/Gel_Microscopy_images_GenomeBiology/microscopy_images/Figure 7/7b/._fig7b_FOXA2_TH_day50_oxr1_c2.jpg
- Gel_Microscopy_images_GenomeBiology/microscopy_images/Figure 7/7b/fig7b_FOXA2_TH_day20_oxr1_c2.jpg
- __MACOSX/Gel_Microscopy_images_GenomeBiology/microscopy_images/Figure 7/7b/._fig7b_FOXA2_TH_day20_oxr1_c2.jpg
- Gel_Microscopy_images_GenomeBiology/microscopy_images/Figure 7/7b/fig7b_FOXA2_TH_day50_ctrl_c2.jpg
- __MACOSX/Gel_Microscopy_images_GenomeBiology/microscopy_images/Figure 7/7b/._fig7b_FOXA2_TH_day50_ctrl_c2.jpg
- Gel_Microscopy_images_GenomeBiology/microscopy_images/Figure 7/7b/fig7b_FOXA2_TH_day20_ctrl_c2.jpg
- __MACOSX/Gel_Microscopy_images_GenomeBiology/microscopy_images/Figure 7/7b/._fig7b_FOXA2_TH_day20_ctrl_c2.jpg
- Gel_Microscopy_images_GenomeBiology/microscopy_images/Figure 7/7b/fig7b_FOXA2_TH_day50_ctrl_c1.jpg
- __MACOSX/Gel_Microscopy_images_GenomeBiology/microscopy_images/Figure 7/7b/._fig7b_FOXA2_TH_day50_ctrl_c1.jpg
- Gel_Microscopy_images_GenomeBiology/microscopy_images/Figure 7/7b/fig7b_FOXA2_TH_day20_ctrl_c1.jpg
- __MACOSX/Gel_Microscopy_images_GenomeBiology/microscopy_images/Figure 7/7b/._fig7b_FOXA2_TH_day20_ctrl_c1.jpg
- Gel_Microscopy_images_GenomeBiology/microscopy_images/Figure 7/7e/fig7e_H4R3me2s_day50_oxr1_c1-1.jpg
- __MACOSX/Gel_Microscopy_images_GenomeBiology/microscopy_images/Figure 7/7e/._fig7e_H4R3me2s_day50_oxr1_c1-1.jpg
- Gel_Microscopy_images_GenomeBiology/microscopy_images/Figure 7/7e/fig7e_H4R3me2s_day50_oxr1_c1-2.jpg
- __MACOSX/Gel_Microscopy_images_GenomeBiology/microscopy_images/Figure 7/7e/._fig7e_H4R3me2s_day50_oxr1_c1-2.jpg
- Gel_Microscopy_images_GenomeBiology/microscopy_images/Figure 7/7e/.DS_Store
- __MACOSX/Gel_Microscopy_images_GenomeBiology/microscopy_images/Figure 7/7e/._.DS_Store
- Gel_Microscopy_images_GenomeBiology/microscopy_images/Figure 7/7e/fig7e_H4R3me2s_day50_ctrl_c1-2.jpg
- __MACOSX/Gel_Microscopy_images_GenomeBiology/microscopy_images/Figure 7/7e/._fig7e_H4R3me2s_day50_ctrl_c1-2.jpg
- Gel_Microscopy_images_GenomeBiology/microscopy_images/Figure 7/7e/fig7e_H4R3me2s_day50_ctrl_c1-1.jpg
- __MACOSX/Gel_Microscopy_images_GenomeBiology/microscopy_images/Figure 7/7e/._fig7e_H4R3me2s_day50_ctrl_c1-1.jpg
- Gel_Microscopy_images_GenomeBiology/microscopy_images/Figure 7/7e/fig7e_H4R3me2s_day50_oxr1_c2-1.jpg
- __MACOSX/Gel_Microscopy_images_GenomeBiology/microscopy_images/Figure 7/7e/._fig7e_H4R3me2s_day50_oxr1_c2-1.jpg
- Gel_Microscopy_images_GenomeBiology/microscopy_images/Figure 7/7e/fig7e_H4R3me2s_day50_oxr1_c2-2.jpg
- __MACOSX/Gel_Microscopy_images_GenomeBiology/microscopy_images/Figure 7/7e/._fig7e_H4R3me2s_day50_oxr1_c2-2.jpg
- Gel_Microscopy_images_GenomeBiology/microscopy_images/Figure 7/7e/fig7e_H4R3me2s_day50_ctrl_c2-2.jpg
- __MACOSX/Gel_Microscopy_images_GenomeBiology/microscopy_images/Figure 7/7e/._fig7e_H4R3me2s_day50_ctrl_c2-2.jpg
- Gel_Microscopy_images_GenomeBiology/microscopy_images/Figure 7/7e/fig7e_H4R3me2s_day50_ctrl_c2-1.jpg
- __MACOSX/Gel_Microscopy_images_GenomeBiology/microscopy_images/Figure 7/7e/._fig7e_H4R3me2s_day50_ctrl_c2-1.jpg
- Gel_Microscopy_images_GenomeBiology/microscopy_images/Figure S5/s5a/S5a_TBR1_CTIP2_Day30_ctrl.jpg
- __MACOSX/Gel_Microscopy_images_GenomeBiology/microscopy_images/Figure S5/s5a/._S5a_TBR1_CTIP2_Day30_ctrl.jpg
- Gel_Microscopy_images_GenomeBiology/microscopy_images/Figure S5/s5a/S5a_Tuj1_sox2-Day30_ctrl.jpg
- __MACOSX/Gel_Microscopy_images_GenomeBiology/microscopy_images/Figure S5/s5a/._S5a_Tuj1_sox2-Day30_ctrl.jpg
- Gel_Microscopy_images_GenomeBiology/microscopy_images/Figure S5/s5d/.DS_Store
- __MACOSX/Gel_Microscopy_images_GenomeBiology/microscopy_images/Figure S5/s5d/._.DS_Store
- Gel_Microscopy_images_GenomeBiology/microscopy_images/Figure S5/s5d/POMC_OTP/
- __MACOSX/Gel_Microscopy_images_GenomeBiology/microscopy_images/Figure S5/s5d/._POMC_OTP
- Gel_Microscopy_images_GenomeBiology/microscopy_images/Figure S5/s5d/OXR1/
- __MACOSX/Gel_Microscopy_images_GenomeBiology/microscopy_images/Figure S5/s5d/._OXR1
- Gel_Microscopy_images_GenomeBiology/microscopy_images/Figure 6/6b/fig6b_SOX2_CTIP2_day50_oxr1_c3.jpg
- __MACOSX/Gel_Microscopy_images_GenomeBiology/microscopy_images/Figure 6/6b/._fig6b_SOX2_CTIP2_day50_oxr1_c3.jpg
- Gel_Microscopy_images_GenomeBiology/microscopy_images/Figure 6/6b/fig6b_SOX2_CTIP2_day50_oxr1_c1.jpg
- __MACOSX/Gel_Microscopy_images_GenomeBiology/microscopy_images/Figure 6/6b/._fig6b_SOX2_CTIP2_day50_oxr1_c1.jpg
- Gel_Microscopy_images_GenomeBiology/microscopy_images/Figure 6/6b/fig6b_SOX2_CTIP2_day50_ctrl_c1.jpg
- __MACOSX/Gel_Microscopy_images_GenomeBiology/microscopy_images/Figure 6/6b/._fig6b_SOX2_CTIP2_day50_ctrl_c1.jpg
- Gel_Microscopy_images_GenomeBiology/microscopy_images/Figure 6/6b/fig6b_SOX2_CTIP2_day50_ctrl_c2.jpg
- __MACOSX/Gel_Microscopy_images_GenomeBiology/microscopy_images/Figure 6/6b/._fig6b_SOX2_CTIP2_day50_ctrl_c2.jpg
- Gel_Microscopy_images_GenomeBiology/microscopy_images/Figure 6/6e/fig6e_H3R2me2s_day50_ctrl_c2-1.jpg
- __MACOSX/Gel_Microscopy_images_GenomeBiology/microscopy_images/Figure 6/6e/._fig6e_H3R2me2s_day50_ctrl_c2-1.jpg
- Gel_Microscopy_images_GenomeBiology/microscopy_images/Figure 6/6e/fig6e_H3R2me2s_day50_ctrl_c2-2.jpg
- __MACOSX/Gel_Microscopy_images_GenomeBiology/microscopy_images/Figure 6/6e/._fig6e_H3R2me2s_day50_ctrl_c2-2.jpg
- Gel_Microscopy_images_GenomeBiology/microscopy_images/Figure 6/6e/fig6e_H3R2me2s_day50_oxr1_c1-2.jpg
- __MACOSX/Gel_Microscopy_images_GenomeBiology/microscopy_images/Figure 6/6e/._fig6e_H3R2me2s_day50_oxr1_c1-2.jpg
- Gel_Microscopy_images_GenomeBiology/microscopy_images/Figure 6/6e/fig6e_H3R2me2s_day50_oxr1_c1-1.jpg
- __MACOSX/Gel_Microscopy_images_GenomeBiology/microscopy_images/Figure 6/6e/._fig6e_H3R2me2s_day50_oxr1_c1-1.jpg
- Gel_Microscopy_images_GenomeBiology/microscopy_images/Figure 6/6e/fig6e_H3R2me2s_day50_ctrl_c1-1.jpg
- __MACOSX/Gel_Microscopy_images_GenomeBiology/microscopy_images/Figure 6/6e/._fig6e_H3R2me2s_day50_ctrl_c1-1.jpg
- Gel_Microscopy_images_GenomeBiology/microscopy_images/Figure 6/6e/fig6e_H3R2me2s_day50_oxr1_c2-2.tif
- __MACOSX/Gel_Microscopy_images_GenomeBiology/microscopy_images/Figure 6/6e/._fig6e_H3R2me2s_day50_oxr1_c2-2.tif
- Gel_Microscopy_images_GenomeBiology/microscopy_images/Figure 6/6e/fig6e_H3R2me2s_day50_ctrl_c1-2.jpg
- __MACOSX/Gel_Microscopy_images_GenomeBiology/microscopy_images/Figure 6/6e/._fig6e_H3R2me2s_day50_ctrl_c1-2.jpg
- Gel_Microscopy_images_GenomeBiology/microscopy_images/Figure 6/6e/fig6e_H3R2me2s_day50_oxr1_c2-1.tif
- __MACOSX/Gel_Microscopy_images_GenomeBiology/microscopy_images/Figure 6/6e/._fig6e_H3R2me2s_day50_oxr1_c2-1.tif
- Gel_Microscopy_images_GenomeBiology/microscopy_images/Figure 6/6d/.DS_Store
- __MACOSX/Gel_Microscopy_images_GenomeBiology/microscopy_images/Figure 6/6d/._.DS_Store
- Gel_Microscopy_images_GenomeBiology/microscopy_images/Figure 6/6d/fig6d_H4R3me2s_day50_ctrl_c1.jpg
- __MACOSX/Gel_Microscopy_images_GenomeBiology/microscopy_images/Figure 6/6d/._fig6d_H4R3me2s_day50_ctrl_c1.jpg
- Gel_Microscopy_images_GenomeBiology/microscopy_images/Figure 6/6d/fig6d_H4R3me2s_day50_ctrl_c2.jpg
- __MACOSX/Gel_Microscopy_images_GenomeBiology/microscopy_images/Figure 6/6d/._fig6d_H4R3me2s_day50_ctrl_c2.jpg
- Gel_Microscopy_images_GenomeBiology/microscopy_images/Figure 6/6d/fig6d_H4R3me2s_day50_ctrl_c1-2.jpg
- __MACOSX/Gel_Microscopy_images_GenomeBiology/microscopy_images/Figure 6/6d/._fig6d_H4R3me2s_day50_ctrl_c1-2.jpg
- Gel_Microscopy_images_GenomeBiology/microscopy_images/Figure 6/6d/fig6d_H4R3me2s_day50_oxr1_c1-2.jpg
- __MACOSX/Gel_Microscopy_images_GenomeBiology/microscopy_images/Figure 6/6d/._fig6d_H4R3me2s_day50_oxr1_c1-2.jpg
- Gel_Microscopy_images_GenomeBiology/microscopy_images/Figure 6/6d/fig6d_H4R3me2s_day50_oxr1_c3-2.jpg
- __MACOSX/Gel_Microscopy_images_GenomeBiology/microscopy_images/Figure 6/6d/._fig6d_H4R3me2s_day50_oxr1_c3-2.jpg
- Gel_Microscopy_images_GenomeBiology/microscopy_images/Figure 6/6d/fig6d_H4R3me2s_day50_oxr1_c1.jpg
- __MACOSX/Gel_Microscopy_images_GenomeBiology/microscopy_images/Figure 6/6d/._fig6d_H4R3me2s_day50_oxr1_c1.jpg
- Gel_Microscopy_images_GenomeBiology/microscopy_images/Figure 6/6d/fig6d_H4R3me2s_day50_oxr1_c3-1.tif
- __MACOSX/Gel_Microscopy_images_GenomeBiology/microscopy_images/Figure 6/6d/._fig6d_H4R3me2s_day50_oxr1_c3-1.tif
- Gel_Microscopy_images_GenomeBiology/microscopy_images/Figure 6/6d/fig6d_H4R3me2s_day50_ctrl_c2-2.jpg
- __MACOSX/Gel_Microscopy_images_GenomeBiology/microscopy_images/Figure 6/6d/._fig6d_H4R3me2s_day50_ctrl_c2-2.jpg
- Gel_Microscopy_images_GenomeBiology/microscopy_images/Figure 6/6c/fig6c_cCAS3_KI67_day50_oxr1_c1.jpg
- __MACOSX/Gel_Microscopy_images_GenomeBiology/microscopy_images/Figure 6/6c/._fig6c_cCAS3_KI67_day50_oxr1_c1.jpg
- Gel_Microscopy_images_GenomeBiology/microscopy_images/Figure 6/6c/fig6c_cCAS3_KI67_day50_oxr1_c3.jpg
- __MACOSX/Gel_Microscopy_images_GenomeBiology/microscopy_images/Figure 6/6c/._fig6c_cCAS3_KI67_day50_oxr1_c3.jpg
- Gel_Microscopy_images_GenomeBiology/microscopy_images/Figure 6/6c/fig6c_cCAS3_KI67_day50_ctrl_c2.jpg
- __MACOSX/Gel_Microscopy_images_GenomeBiology/microscopy_images/Figure 6/6c/._fig6c_cCAS3_KI67_day50_ctrl_c2.jpg
- Gel_Microscopy_images_GenomeBiology/microscopy_images/Figure 6/6c/fig6c_cCAS3_KI67_day50_ctrl_c1.jpg
- __MACOSX/Gel_Microscopy_images_GenomeBiology/microscopy_images/Figure 6/6c/._fig6c_cCAS3_KI67_day50_ctrl_c1.jpg
- Gel_Microscopy_images_GenomeBiology/microscopy_images/Figure 4/4a/Fig4a_PRTM5_oxr1.jpg
- __MACOSX/Gel_Microscopy_images_GenomeBiology/microscopy_images/Figure 4/4a/._Fig4a_PRTM5_oxr1.jpg
- Gel_Microscopy_images_GenomeBiology/microscopy_images/Figure 4/4a/Fig4a_PRMT5_ctrl.jpg
- __MACOSX/Gel_Microscopy_images_GenomeBiology/microscopy_images/Figure 4/4a/._Fig4a_PRMT5_ctrl.jpg
- Gel_Microscopy_images_GenomeBiology/microscopy_images/Figure 4/4a/Fig4a_PRTM1_ctrl.jpg
- __MACOSX/Gel_Microscopy_images_GenomeBiology/microscopy_images/Figure 4/4a/._Fig4a_PRTM1_ctrl.jpg
- Gel_Microscopy_images_GenomeBiology/microscopy_images/Figure 4/4a/Fig4a_PRMT1_oxr1.jpg
- __MACOSX/Gel_Microscopy_images_GenomeBiology/microscopy_images/Figure 4/4a/._Fig4a_PRMT1_oxr1.jpg
- Gel_Microscopy_images_GenomeBiology/microscopy_images/Figure S6/s6a/ctrl_c1_day15.jpg
- __MACOSX/Gel_Microscopy_images_GenomeBiology/microscopy_images/Figure S6/s6a/._ctrl_c1_day15.jpg
- Gel_Microscopy_images_GenomeBiology/microscopy_images/Figure S6/s6a/oxr1_c3_day15.jpg
- __MACOSX/Gel_Microscopy_images_GenomeBiology/microscopy_images/Figure S6/s6a/._oxr1_c3_day15.jpg
- Gel_Microscopy_images_GenomeBiology/microscopy_images/Figure S6/s6a/oxr1_c3_day5.jpg
- __MACOSX/Gel_Microscopy_images_GenomeBiology/microscopy_images/Figure S6/s6a/._oxr1_c3_day5.jpg
- Gel_Microscopy_images_GenomeBiology/microscopy_images/Figure S6/s6a/ctrl_c1_day50.jpg
- __MACOSX/Gel_Microscopy_images_GenomeBiology/microscopy_images/Figure S6/s6a/._ctrl_c1_day50.jpg
- Gel_Microscopy_images_GenomeBiology/microscopy_images/Figure S6/s6a/oxr1_c3_day2.jpg
- __MACOSX/Gel_Microscopy_images_GenomeBiology/microscopy_images/Figure S6/s6a/._oxr1_c3_day2.jpg
- Gel_Microscopy_images_GenomeBiology/microscopy_images/Figure S6/s6a/ctrl_c1_day2.jpg
- __MACOSX/Gel_Microscopy_images_GenomeBiology/microscopy_images/Figure S6/s6a/._ctrl_c1_day2.jpg
- Gel_Microscopy_images_GenomeBiology/microscopy_images/Figure S6/s6a/oxr1_c3_day50.jpg
- __MACOSX/Gel_Microscopy_images_GenomeBiology/microscopy_images/Figure S6/s6a/._oxr1_c3_day50.jpg
- Gel_Microscopy_images_GenomeBiology/microscopy_images/Figure S6/s6a/ctrl_c1_day5.jpg
- __MACOSX/Gel_Microscopy_images_GenomeBiology/microscopy_images/Figure S6/s6a/._ctrl_c1_day5.jpg
- Gel_Microscopy_images_GenomeBiology/microscopy_images/Figure S7/S7e/s7e_H3R2me2a_day50_oxr1_c1-1.jpg
- __MACOSX/Gel_Microscopy_images_GenomeBiology/microscopy_images/Figure S7/S7e/._s7e_H3R2me2a_day50_oxr1_c1-1.jpg
- Gel_Microscopy_images_GenomeBiology/microscopy_images/Figure S7/S7e/s7e_H3R2me2a_day50_oxr1_c1-2.jpg
- __MACOSX/Gel_Microscopy_images_GenomeBiology/microscopy_images/Figure S7/S7e/._s7e_H3R2me2a_day50_oxr1_c1-2.jpg
- Gel_Microscopy_images_GenomeBiology/microscopy_images/Figure S7/S7e/s7e_H3R2me2a_day50_ctrl_c1-2.jpg
- __MACOSX/Gel_Microscopy_images_GenomeBiology/microscopy_images/Figure S7/S7e/._s7e_H3R2me2a_day50_ctrl_c1-2.jpg
- Gel_Microscopy_images_GenomeBiology/microscopy_images/Figure S7/S7e/s7e_H3R2me2a_day50_ctrl_c1-1.jpg
- __MACOSX/Gel_Microscopy_images_GenomeBiology/microscopy_images/Figure S7/S7e/._s7e_H3R2me2a_day50_ctrl_c1-1.jpg
- Gel_Microscopy_images_GenomeBiology/microscopy_images/Figure S7/S7e/s7e_H3R2me2a_day50_oxr1_c2-1.jpg
- __MACOSX/Gel_Microscopy_images_GenomeBiology/microscopy_images/Figure S7/S7e/._s7e_H3R2me2a_day50_oxr1_c2-1.jpg
- Gel_Microscopy_images_GenomeBiology/microscopy_images/Figure S7/S7e/s7e_H3R2me2a_day50_oxr1_c2-2.jpg
- __MACOSX/Gel_Microscopy_images_GenomeBiology/microscopy_images/Figure S7/S7e/._s7e_H3R2me2a_day50_oxr1_c2-2.jpg
- Gel_Microscopy_images_GenomeBiology/microscopy_images/Figure S7/S7e/s7e_H3R2me2a_day50_ctrl_c2-2.jpg
- __MACOSX/Gel_Microscopy_images_GenomeBiology/microscopy_images/Figure S7/S7e/._s7e_H3R2me2a_day50_ctrl_c2-2.jpg
- Gel_Microscopy_images_GenomeBiology/microscopy_images/Figure S7/S7e/s7e_H3R2me2a_day50_ctrl_c2-1.jpg
- __MACOSX/Gel_Microscopy_images_GenomeBiology/microscopy_images/Figure S7/S7e/._s7e_H3R2me2a_day50_ctrl_c2-1.jpg
- Gel_Microscopy_images_GenomeBiology/microscopy_images/Figure S7/S7d/s7d_H3R2me2s_day50_ctrl_c2-1.jpg
- __MACOSX/Gel_Microscopy_images_GenomeBiology/microscopy_images/Figure S7/S7d/._s7d_H3R2me2s_day50_ctrl_c2-1.jpg
- Gel_Microscopy_images_GenomeBiology/microscopy_images/Figure S7/S7d/s7d_H3R2me2s_day50_ctrl_c2-2.jpg
- __MACOSX/Gel_Microscopy_images_GenomeBiology/microscopy_images/Figure S7/S7d/._s7d_H3R2me2s_day50_ctrl_c2-2.jpg
- Gel_Microscopy_images_GenomeBiology/microscopy_images/Figure S7/S7d/s7d_H3R2me2s_day50_oxr1_c2-2.jpg
- __MACOSX/Gel_Microscopy_images_GenomeBiology/microscopy_images/Figure S7/S7d/._s7d_H3R2me2s_day50_oxr1_c2-2.jpg
[truncated: 154 more entries]
